# Supplementary material for: Human Leucocyte Antigens as Prognostic Markers in Head and Neck Squamous Cell Carcinoma
Source: Cancers (Basel). 2022 Aug 7;14(15):3828. doi: 10.3390/cancers14153828 (PMC9367389; doi:10.3390/cancers14153828)
Supplement: Supplementary file 1 [file cancers-14-03828-s001.zip]

Archive with 6 entries (6 files):
- Figure S1-S5.pdf
- Supplementary Table S1 HLA frequency in localisation.xlsx
- Supplementary Table S2 PFS univariate.xlsx
- Supplementary Table S3 OS univariate.xlsx
- Supplementary Table S4 PFS multivariate.xlsx
- Supplementary Table S5 OS multivariate.xlsx
