# Supplementary material for: Human Leucocyte Antigens as Prognostic Markers in Head and Neck Squamous Cell Carcinoma
Source: Cancers (Basel). 2022 Aug 7;14(15):3828. doi: 10.3390/cancers14153828 (PMC9367389; doi:10.3390/cancers14153828)
Supplement: Supplementary file 1 [file cancers-14-03828-s001.zip › Supplementary Table S1 HLA frequency in localisation.xlsx]

## Sheet: HLA frequency in localisation
Supplementary Table S1: The frequency and the count of the HLA-alleles per tumor location
	frequency						count
	HYPO	LAR	NC/PNS	Oral Cavity	ORO	CUP	HYPO	LAR	NC/PNS	Oral Cavity	ORO	CUP
A*01	25	17.6471	28.5714	45.4545	23.3333	28.5714	3	3	2	5	7	2
A*02	58.3333	58.8235	57.1429	27.2727	53.3333	57.1429	7	10	4	3	16	4
A*03	16.6667	29.4118	14.2857	18.1818	20	14.2857	2	5	1	2	6	1
A*11	8.33333	5.88235	0	0	10	14.2857	1	1	n.d.	n.d.	3	1
A*23	8.33333	0	0	0	0	0	1	n.d.	n.d.	n.d.	n.d.	n.d.
A*24	8.33333	11.7647	42.8571	27.2727	13.3333	14.2857	1	2	3	3	4	1
A*25	0	11.7647	28.5714	18.1818	16.6667	0	n.d.	2	2	2	5	n.d.
A*26	8.33333	5.88235	0	9.09091	10	0	1	1	n.d.	1	3	n.d.
A*29	0	5.88235	0	0	6.66667	14.2857	n.d.	1	n.d.	n.d.	2	1
A*30	25	5.88235	0	0	3.33333	0	3	1	n.d.	n.d.	1	n.d.
A*31	8.33333	0	0	0	3.33333	0	1	n.d.	n.d.	n.d.	1	n.d.
A*32	8.33333	5.88235	0	18.1818	6.66667	0	1	1	n.d.	2	2	n.d.
A*33	16.6667	0	0	9.09091	3.33333	14.2857	2	n.d.	n.d.	1	1	1
A*68	0	17.6471	14.2857	9.09091	3.33333	14.2857	n.d.	3	1	1	1	1
B*07	16.6667	35.2941	0	0	23.3333	28.5714	2	6	n.d.	n.d.	7	2
B*08	16.6667	5.88235	28.5714	27.2727	16.6667	14.2857	2	1	2	3	5	1
B*13	25	17.6471	0	9.09091	10	0	3	3	n.d.	1	3	n.d.
B*14	25	5.88235	0	0	3.33333	14.2857	3	1	n.d.	n.d.	1	1
B*15	16.6667	29.4118	28.5714	27.2727	6.66667	0	2	5	2	3	2	n.d.
B*18	8.33333	0	14.2857	18.1818	16.6667	0	1	n.d.	1	2	5	n.d.
B*27	0	5.88235	28.5714	0	3.33333	14.2857	n.d.	1	2	n.d.	1	1
B*35	33.3333	17.6471	14.2857	9.09091	16.6667	14.2857	4	3	1	1	5	1
B*37	0	5.88235	0	0	0	0	n.d.	1	n.d.	n.d.	n.d.	n.d.
B*38	8.33333	0	0	9.09091	0	0	1	n.d.	n.d.	1	n.d.	n.d.
B*39	0	0	0	9.09091	0	0	n.d.	n.d.	n.d.	1	n.d.	n.d.
B*40	8.33333	0	0	18.1818	26.6667	0	1	n.d.	n.d.	2	8	n.d.
B*41	0	0	0	0	3.33333	0	n.d.	n.d.	n.d.	n.d.	1	n.d.
B*44	16.6667	29.4118	14.2857	27.2727	26.6667	42.8571	2	5	1	3	8	3
B*45	0	0	0	0	3.33333	0	n.d.	n.d.	n.d.	n.d.	1	n.d.
B*49	8.33333	5.88235	0	0	6.66667	0	1	1	n.d.	n.d.	2	n.d.
B*50	0	5.88235	0	0	0	14.2857	n.d.	1	n.d.	n.d.	n.d.	1
B*51	8.33333	5.88235	0	27.2727	16.6667	14.2857	1	1	n.d.	3	5	1
B*52	0	11.7647	0	9.09091	0	0	n.d.	2	n.d.	1	n.d.	n.d.
B*53	0	0	0	0	3.33333	0	n.d.	n.d.	n.d.	n.d.	1	n.d.
B*55	0	5.88235	0	0	0	0	n.d.	1	n.d.	n.d.	n.d.	n.d.
B*56	8.33333	0	0	0	3.33333	0	1	n.d.	n.d.	n.d.	1	n.d.
B*57	0	5.88235	42.8571	0	10	28.5714	n.d.	1	3	n.d.	3	2
B*58	0	0	14.2857	9.09091	0	0	n.d.	n.d.	1	1	n.d.	n.d.
C*01	16.6667	0	28.5714	0	6.66667	0	2	n.d.	2	n.d.	2	n.d.
C*02	8.33333	5.88235	14.2857	18.1818	3.33333	28.5714	1	1	1	2	1	2
C*03	8.33333	23.5294	28.5714	27.2727	33.3333	0	1	4	2	3	10	n.d.
C*04	33.3333	29.4118	14.2857	18.1818	23.3333	14.2857	4	5	1	2	7	1
C*05	8.33333	11.7647	14.2857	27.2727	20	14.2857	1	2	1	3	6	1
C*06	25	29.4118	42.8571	9.09091	20	42.8571	3	5	3	1	6	3
C*07	41.6667	58.8235	28.5714	36.3636	53.3333	57.1429	5	10	2	4	16	4
C*08	25	5.88235	0	0	3.33333	14.2857	3	1	n.d.	n.d.	1	1
C*12	8.33333	11.7647	14.2857	36.3636	16.6667	0	1	2	1	4	5	n.d.
C*14	8.33333	0	0	9.09091	6.66667	0	1	n.d.	n.d.	1	2	n.d.
C*15	0	0	0	18.1818	6.66667	0	n.d.	n.d.	n.d.	2	2	n.d.
C*16	0	11.7647	0	0	0	14.2857	n.d.	2	n.d.	n.d.	n.d.	1
n.d.: not detected
