# Supplementary material for: Human Leucocyte Antigens as Prognostic Markers in Head and Neck Squamous Cell Carcinoma
Source: Cancers (Basel). 2022 Aug 7;14(15):3828. doi: 10.3390/cancers14153828 (PMC9367389; doi:10.3390/cancers14153828)
Supplement: Supplementary file 1 [file cancers-14-03828-s001.zip › Supplementary Table S2 PFS univariate.xlsx]

## Sheet: univariate
		univariate
Factor	state	p	HR	lower 95 CI	upper 95 CI
age	high	0.677082	1.00523	0.980856	1.03021
localisation	HYPO	-	-	-	-
	LAR	0.00252696	0.266117	0.112709	0.628327
	NNH	0.0483254	0.314907	0.100013	0.991532
	Oral Cavity	0.136167	0.525758	0.225713	1.22466
	ORO	0.0238768	0.438802	0.214737	0.896666
stage	III / IV	0.0383299	1.9626	1.03691	3.71468
sex	w	0.724883	0.892076	0.472269	1.68506
RCT	Radio	0.319586	0.736694	0.403598	1.3447
RCT	Radio/Chemo	0.669731	0.863424	0.439698	1.69548
A*01	present	0.92795	0.971886	0.523817	1.80323
A*02	present	0.0230118	0.543472	0.321254	0.9194
A*03	present	0.39055	1.30411	0.711355	2.3908
A*11	present	0.890733	1.07628	0.377082	3.07197
A*24	present	0.448933	1.29001	0.667307	2.49381
A*25	present	0.508748	1.2722	0.622921	2.59824
A*26	present	0.0717325	2.21354	0.932185	5.2562
A*30	present	0.649949	0.790038	0.28551	2.18612
A*32	present	0.75178	1.16009	0.462236	2.9115
A*33	present	0.0193613	3.50276	1.22497	10.016
A*68	present	0.277936	0.569446	0.205913	1.57478
B*07	present	0.282072	1.43586	0.742749	2.77575
B*08	present	0.630688	0.839778	0.412096	1.71132
B*13	present	0.528452	0.775333	0.351466	1.71038
B*14	present	0.481922	1.44187	0.51997	3.99826
B*15	present	0.571355	0.813277	0.397595	1.66355
B*18	present	0.771946	1.12417	0.509427	2.48074
B*27	present	0.459245	0.643844	0.200623	2.06625
B*35	present	0.526524	1.23014	0.647995	2.33525
B*40	present	0.596007	1.21255	0.594658	2.47246
B*44	present	0.204489	0.677183	0.370855	1.23654
B*51	present	0.23709	1.54395	0.751489	3.17209
B*57	present	0.233844	0.538818	0.194676	1.49133
C*01	present	0.337644	0.634917	0.250869	1.60689
C*02	present	0.834235	0.906503	0.3615	2.27316
C*03	present	0.681018	0.883282	0.488773	1.59622
C*04	present	0.104245	1.62299	0.904871	2.91103
C*05	present	0.392269	0.741362	0.373484	1.4716
C*06	present	0.137493	0.606508	0.313511	1.17333
C*07	present	0.641663	1.13073	0.673959	1.89707
C*08	present	0.458218	1.47109	0.530518	4.07921
C*12	present	0.373784	1.36493	0.687655	2.70926
