# Supplementary material for: Human Leucocyte Antigens as Prognostic Markers in Head and Neck Squamous Cell Carcinoma
Source: Cancers (Basel). 2022 Aug 7;14(15):3828. doi: 10.3390/cancers14153828 (PMC9367389; doi:10.3390/cancers14153828)
Supplement: Supplementary file 1 [file cancers-14-03828-s001.zip › Supplementary Table S3 OS univariate.xlsx]

## Sheet: univariate
		univariate
Factor	state	p	HR	lower 95 CI	upper 95 CI
age	high	0.493258	1.21459	0.696471	2.11814
localisation	HYPO	-	-	-	-
	LAR	0.000193147	0.182683	0.0747348	0.446553
	NNH	0.00234863	0.136227	0.0377138	0.492066
	Oral Cavity	0.00145612	0.218172	0.0854464	0.557061
	ORO	0.00476366	0.351341	0.169938	0.726386
stage	III / IV	0.00326578	2.86406	1.42067	5.77391
sex	w	0.970887	1.01248	0.520233	1.97048
RCT	only surgery	-	-	-	-
	Radio	0.355385	1.33417	0.72389	2.45895
	Radio/Chemo	0.223434	1.54988	0.765486	3.13805
A*01	present	0.207747	0.637411	0.316328	1.28441
A*02	present	0.240276	0.727477	0.427749	1.23723
A*03	present	0.17618	1.53203	0.825678	2.84265
A*11	present	0.37555	1.5956	0.567663	4.48492
A*24	present	0.976513	1.01043	0.506475	2.01583
A*25	present	0.420013	0.704386	0.300548	1.65085
A*26	present	0.234973	1.75461	0.693763	4.43761
A*30	present	0.947212	0.966037	0.347351	2.6867
A*32	present	0.597609	1.28314	0.508435	3.23826
A*33	present	0.00632218	4.37748	1.51693	12.6323
A*68	present	0.0789502	0.277978	0.0666388	1.15956
B*07	present	0.513471	1.24934	0.640756	2.43595
B*08	present	0.290266	0.64781	0.289733	1.44843
B*13	present	0.982041	0.990853	0.445165	2.20545
B*14	present	0.200594	1.95591	0.700133	5.46409
B*15	present	0.198694	0.622694	0.302384	1.2823
B*18	present	0.425966	1.38503	0.621156	3.08827
B*27	present	0.281884	0.459492	0.111471	1.89405
B*35	present	0.266522	1.44752	0.753853	2.77949
B*40	present	0.070972	1.95046	0.944508	4.02781
B*44	present	0.414969	0.773752	0.417603	1.43364
B*51	present	0.503951	0.74392	0.312417	1.7714
B*57	present	0.444212	0.670918	0.24135	1.86506
C*01	present	0.569326	0.764829	0.303756	1.92577
C*02	present	0.770585	0.858903	0.309009	2.38736
C*03	present	0.80522	0.927505	0.509971	1.68689
C*04	present	0.0486011	1.82924	1.00372	3.33374
C*05	present	0.355874	0.717153	0.354073	1.45255
C*06	present	0.48102	0.785746	0.401807	1.53655
C*07	present	0.950096	0.982946	0.573578	1.68449
C*08	present	0.211931	1.92421	0.688551	5.37736
C*12	present	0.136703	1.70219	0.844824	3.42963
