# Supplementary material for: Human Leucocyte Antigens as Prognostic Markers in Head and Neck Squamous Cell Carcinoma
Source: Cancers (Basel). 2022 Aug 7;14(15):3828. doi: 10.3390/cancers14153828 (PMC9367389; doi:10.3390/cancers14153828)
Supplement: Supplementary file 1 [file cancers-14-03828-s001.zip › Supplementary Table S4 PFS multivariate.xlsx]

## Sheet: multivariate
		multivariate
		p	HR	lower 95 CI	upper 95 CI
Factor	state	0.12366	1.01977	0.994669	1.04551
localisation	HYPO	-	-	-	-
	LAR	0.00701282	0.301075	0.125808	0.72051
	NNH	0.357142	0.543584	0.14852	1.98952
	Oral Cavity	0.377881	0.64625	0.244897	1.70537
	ORO	0.0248986	0.438091	0.212988	0.901102
stage	III / IV	0.0712507	2.07176	0.938917	4.57142
A*02	present	0.0233685	0.535466	0.312062	0.918805
