# Supplementary material for: Human Leucocyte Antigens as Prognostic Markers in Head and Neck Squamous Cell Carcinoma
Source: Cancers (Basel). 2022 Aug 7;14(15):3828. doi: 10.3390/cancers14153828 (PMC9367389; doi:10.3390/cancers14153828)
Supplement: Supplementary file 1 [file cancers-14-03828-s001.zip › Supplementary Table S5 OS multivariate.xlsx]

## Sheet: multivariate
		multivariate
Factor	state	p	HR	lower 95 CI	upper 95 CI
localisation	HYPO	-	-	-	-
	LAR	0.000556503	0.199043	0.0795983	0.497728
	NNH	0.0152925	0.183175	0.0464713	0.72202
	Oral Cavity	0.00763449	0.234418	0.0807501	0.680517
	ORO	0.00924916	0.376347	0.180296	0.785581
stage	III / IV	0.0686361	2.06237	0.946181	4.49528
A*02	present	0.0625672	0.587141	0.335237	1.02833
Factor	state	p	HR	lower 95 CI	upper 95 CI
localisation	HYPO	-	-	-	-
	LAR	0.00114026	0.222317	0.0898605	0.550019
	NNH	0.037127	0.234628	0.0600256	0.917112
	Oral Cavity	0.029312	0.326057	0.119005	0.893352
	ORO	0.0146864	0.40107	0.192533	0.83548
stage	III / IV	0.0425959	2.21948	1.02697	4.79672
C*04	present	0.0529483	1.82154	0.9924	3.3434
